# Supplementary material for: Machine learning applied to near-infrared spectra for clinical pleural effusion classification
Source: Sci Rep. 2021 May 3;11:9411. doi: 10.1038/s41598-021-87736-4 (PMC8093263; doi:10.1038/s41598-021-87736-4)
Supplement: Supplementary file 2 — Supplementary Information 2. [file 41598_2021_87736_MOESM2_ESM.xlsx]

## Sheet: Spectra_data
Table S1: Near-infrared spectral data of 82 samples in the present study
Sample_ID	Data_seta	Classb	Wave number(cm-1)
			4018.92c	4022.78	4026.63	4030.49	4034.35	4038.20	4042.06	4045.92	4049.78	4053.63	4057.49	4061.35	4065.20	4069.06	4072.92	4076.77	4080.63	4084.49	4088.34	4092.20	4096.06	4099.92	4103.77	4107.63	4111.49	4115.34	4119.20	4123.06	4126.91	4130.77	4134.63	4138.48	4142.34	4146.20	4150.06	4153.91	4157.77	4161.63	4165.48	4169.34	4173.20	4177.05	4180.91	4184.77	4188.62	4192.48	4196.34
NT9	train	BPE	2.34d	2.33889	2.34217	2.34423	2.34615	2.34873	2.35118	2.35348	2.3556	2.35816	2.36093	2.36387	2.36572	2.36701	2.36834	2.37002	2.37174	2.37371	2.37553	2.37716	2.37883	2.38053	2.38214	2.38377	2.3853	2.3872	2.38894	2.39054	2.39157	2.39248	2.39362	2.39497	2.3963	2.39777	2.3994	2.40103	2.40235	2.40367	2.40508	2.40663	2.40807	2.40938	2.41057	2.41184	2.41297	2.41406	2.41526
NT8	train	BPE	2.34166	2.34515	2.34849	2.35065	2.35272	2.3555	2.35801	2.36023	2.36223	2.36464	2.36735	2.37032	2.37227	2.37371	2.37516	2.37688	2.3786	2.38047	2.3822	2.38377	2.38545	2.38717	2.38877	2.39046	2.39204	2.39383	2.3956	2.39724	2.39835	2.39931	2.40049	2.40195	2.40345	2.40495	2.40651	2.40809	2.40935	2.41053	2.41171	2.41306	2.4144	2.41585	2.41722	2.41858	2.41989	2.42119	2.42236
NT5	train	BPE	2.30271	2.30629	2.30979	2.31201	2.31413	2.3169	2.31941	2.32166	2.32358	2.32592	2.32856	2.33152	2.33361	2.3352	2.33678	2.33857	2.34031	2.34226	2.34402	2.3456	2.34723	2.3489	2.35056	2.35226	2.3537	2.3553	2.35691	2.35855	2.35975	2.36086	2.36207	2.3634	2.36474	2.36614	2.36762	2.3692	2.3707	2.37223	2.37368	2.37519	2.37646	2.37767	2.37878	2.37997	2.38108	2.38229	2.38359
NT4	train	BPE	2.34841	2.35198	2.3553	2.35739	2.3594	2.36211	2.3647	2.36711	2.36928	2.37178	2.37436	2.37715	2.37896	2.38026	2.38174	2.38359	2.38544	2.38749	2.38937	2.39103	2.3926	2.39419	2.39564	2.39717	2.39874	2.40056	2.40224	2.40386	2.40507	2.40624	2.40749	2.40885	2.41021	2.41173	2.41341	2.41507	2.41648	2.41788	2.41929	2.42067	2.42184	2.42298	2.42401	2.42519	2.42648	2.42775	2.42906
NT36	train	BPE	2.3023	2.30585	2.30918	2.31135	2.31347	2.31609	2.3185	2.32073	2.32272	2.32519	2.32794	2.33101	2.33306	2.33454	2.336	2.33767	2.3393	2.34118	2.3429	2.34442	2.34609	2.34781	2.34927	2.35075	2.3521	2.3537	2.35527	2.35696	2.35821	2.35933	2.36068	2.36216	2.36347	2.36493	2.3665	2.36803	2.36929	2.3706	2.37185	2.3732	2.3745	2.37573	2.37686	2.37822	2.37955	2.38087	2.38213
NT35	train	BPE	2.38157	2.38504	2.38827	2.39034	2.39242	2.39512	2.39753	2.39975	2.40189	2.40443	2.40711	2.41	2.41193	2.41339	2.41486	2.41654	2.4182	2.42029	2.42227	2.4239	2.42554	2.42727	2.42885	2.4305	2.43199	2.43368	2.43532	2.43699	2.43815	2.43919	2.44047	2.44183	2.44314	2.44459	2.44613	2.4476	2.44886	2.45014	2.45146	2.45296	2.45443	2.45585	2.45716	2.45854	2.45988	2.46114	2.46236
NT33	train	BPE	2.41725	2.42079	2.42405	2.42613	2.42808	2.43067	2.43314	2.43545	2.43759	2.44016	2.44281	2.4457	2.44768	2.44919	2.45067	2.45245	2.45424	2.45629	2.45813	2.45977	2.46137	2.46298	2.46448	2.46605	2.46747	2.4691	2.47072	2.47237	2.47347	2.47441	2.47555	2.4769	2.47834	2.4799	2.48148	2.48299	2.48433	2.48572	2.48711	2.48859	2.48995	2.49132	2.49256	2.4938	2.49493	2.49605	2.49714
NT30	train	BPE	2.40619	2.4095	2.41257	2.41454	2.41638	2.41914	2.42178	2.42403	2.42636	2.42918	2.43206	2.43483	2.43653	2.4378	2.43896	2.44052	2.44215	2.44413	2.44623	2.44818	2.4499	2.45142	2.4527	2.45405	2.45522	2.45676	2.45848	2.46039	2.46168	2.46279	2.46389	2.46521	2.46665	2.46816	2.46976	2.47147	2.47298	2.47454	2.4759	2.47701	2.47808	2.47937	2.48064	2.48185	2.48306	2.4843	2.48545
NT3	train	BPE	2.4081	2.41177	2.41534	2.41772	2.41983	2.42234	2.42456	2.42672	2.42877	2.43134	2.43418	2.43725	2.43946	2.44107	2.44247	2.44408	2.44571	2.44757	2.44933	2.45095	2.45264	2.45432	2.45595	2.4576	2.45917	2.46103	2.4627	2.46428	2.46542	2.46651	2.46776	2.46915	2.47057	2.47207	2.47364	2.47521	2.47655	2.4779	2.47926	2.48061	2.48186	2.48318	2.48439	2.48561	2.48678	2.48814	2.4896
NT28	train	BPE	2.42859	2.43206	2.43528	2.43738	2.43946	2.44219	2.44467	2.44698	2.44908	2.45167	2.45442	2.45735	2.45927	2.46066	2.46201	2.46362	2.46516	2.46703	2.4688	2.47042	2.47212	2.47392	2.4756	2.4772	2.47866	2.48044	2.4822	2.48404	2.48536	2.48645	2.48777	2.4893	2.49071	2.49207	2.49346	2.49484	2.49607	2.49738	2.49866	2.49998	2.50138	2.50284	2.50418	2.50556	2.50685	2.50814	2.50934
NT27	train	BPE	2.3342	2.33778	2.3411	2.34321	2.34531	2.34803	2.35053	2.35285	2.35501	2.35763	2.36043	2.36338	2.36522	2.36649	2.36778	2.36929	2.37082	2.37274	2.37466	2.37644	2.3782	2.37995	2.38144	2.3829	2.38427	2.38589	2.38749	2.38919	2.39043	2.39152	2.39274	2.39417	2.39557	2.39704	2.39855	2.40009	2.40141	2.40274	2.40399	2.40537	2.40676	2.40806	2.40921	2.41043	2.41149	2.41266	2.4139
NT26	train	BPE	2.39449	2.39825	2.4017	2.40387	2.40597	2.40865	2.41102	2.41315	2.41505	2.4175	2.42024	2.42318	2.42518	2.42671	2.42824	2.42997	2.43161	2.43355	2.43545	2.43714	2.43882	2.44061	2.44228	2.44389	2.44523	2.44677	2.44835	2.45005	2.45129	2.45229	2.45349	2.45495	2.45639	2.45787	2.45945	2.46105	2.46247	2.46386	2.46512	2.46635	2.46751	2.46878	2.47008	2.47144	2.47275	2.47406	2.47541
NT24	train	BPE	2.35531	2.35872	2.36155	2.36324	2.36512	2.3675	2.36952	2.37165	2.374	2.37693	2.37981	2.38295	2.38498	2.38629	2.38741	2.38873	2.38999	2.39177	2.39375	2.39564	2.3976	2.39962	2.40118	2.40255	2.40372	2.40514	2.40656	2.40802	2.40902	2.41003	2.4114	2.41296	2.41441	2.41599	2.41762	2.41925	2.42064	2.42171	2.42262	2.42373	2.42492	2.42632	2.42751	2.42867	2.42992	2.43116	2.4324
NT21	train	BPE	2.39981	2.40336	2.40686	2.40927	2.41159	2.41447	2.41705	2.41937	2.42138	2.42375	2.42633	2.42923	2.43122	2.43264	2.434	2.43567	2.43741	2.43945	2.44135	2.44299	2.4446	2.44624	2.44785	2.44946	2.45086	2.4526	2.45443	2.45625	2.45744	2.45851	2.45975	2.46122	2.46268	2.46406	2.46544	2.467	2.46848	2.46985	2.47121	2.47284	2.47441	2.47587	2.47706	2.47826	2.47942	2.48059	2.4817
NT20	train	BPE	2.30769	2.31133	2.31474	2.31692	2.31908	2.32182	2.32423	2.3265	2.32858	2.33111	2.33387	2.33683	2.33882	2.34027	2.34171	2.34337	2.34499	2.34693	2.34867	2.35017	2.3518	2.3535	2.35509	2.35676	2.35835	2.36023	2.36201	2.36373	2.36486	2.3658	2.36686	2.36808	2.36936	2.37081	2.37245	2.37412	2.37554	2.37694	2.37835	2.37977	2.38101	2.38222	2.38337	2.38458	2.38583	2.38706	2.38821
NT2	train	BPE	2.34611	2.34968	2.35311	2.35524	2.35732	2.36006	2.36248	2.36468	2.36683	2.36944	2.37219	2.37521	2.37726	2.37869	2.38005	2.38157	2.38307	2.38497	2.38683	2.38861	2.3904	2.39209	2.39364	2.39521	2.39655	2.39821	2.39995	2.40167	2.40285	2.40393	2.40516	2.40653	2.40792	2.40937	2.41086	2.41243	2.41385	2.41519	2.41644	2.41777	2.41913	2.42052	2.42181	2.42312	2.42434	2.42563	2.42696
NT19	train	BPE	2.38161	2.38478	2.3877	2.38975	2.39173	2.39457	2.39708	2.39934	2.40146	2.40406	2.4066	2.40912	2.41071	2.41206	2.4134	2.41534	2.41746	2.41981	2.42184	2.42334	2.4247	2.42603	2.42702	2.42812	2.42923	2.43092	2.43291	2.43478	2.43585	2.43672	2.43779	2.43909	2.4404	2.44185	2.44335	2.44506	2.4467	2.44813	2.44941	2.45069	2.4518	2.45299	2.45424	2.45532	2.45617	2.45721	2.45842
NT18	train	BPE	2.3431	2.34667	2.35011	2.35232	2.35446	2.35736	2.36	2.36243	2.36468	2.36724	2.36982	2.37262	2.37446	2.37569	2.37697	2.37859	2.3802	2.38221	2.3842	2.38589	2.38748	2.38911	2.39064	2.39225	2.39379	2.39554	2.39724	2.39905	2.40031	2.40137	2.40251	2.40389	2.40533	2.4068	2.40833	2.40994	2.41139	2.41288	2.41424	2.41563	2.41693	2.41832	2.41955	2.42065	2.42172	2.42296	2.42423
NT17	train	BPE	2.38307	2.38644	2.38972	2.39188	2.39391	2.39657	2.39901	2.40131	2.40344	2.40585	2.40834	2.41116	2.41312	2.41469	2.41625	2.41803	2.4198	2.42182	2.42362	2.42518	2.42674	2.42838	2.42994	2.43164	2.43325	2.4351	2.4369	2.43863	2.43975	2.44074	2.44182	2.44315	2.44459	2.44604	2.44759	2.44915	2.45046	2.45178	2.4531	2.45443	2.45565	2.45699	2.45831	2.45961	2.46089	2.46224	2.46357
NT16	train	BPE	2.32674	2.33035	2.33363	2.33567	2.33772	2.34041	2.34291	2.34531	2.34746	2.34996	2.35278	2.35578	2.35772	2.35924	2.36077	2.36244	2.36409	2.366	2.3678	2.36941	2.37108	2.37275	2.37427	2.37591	2.3775	2.37924	2.38089	2.38251	2.3837	2.38476	2.38594	2.3873	2.38863	2.39005	2.39159	2.39306	2.39442	2.39584	2.39723	2.39871	2.4001	2.4015	2.40274	2.40395	2.40513	2.40642	2.40787
NT15	train	BPE	2.34975	2.35336	2.35668	2.35876	2.36078	2.36341	2.36576	2.36802	2.37013	2.37274	2.37562	2.37868	2.38073	2.38223	2.38365	2.38529	2.38696	2.38885	2.39058	2.39217	2.3939	2.39563	2.39728	2.399	2.40051	2.40221	2.40389	2.40552	2.40655	2.40749	2.4088	2.41024	2.41169	2.41324	2.41471	2.41612	2.41747	2.41879	2.41996	2.42122	2.42257	2.42387	2.42505	2.42635	2.42759	2.42895	2.43044
NT14	train	BPE	2.40278	2.40635	2.40966	2.41178	2.41392	2.41683	2.41951	2.42184	2.42395	2.42663	2.42958	2.43263	2.43456	2.43593	2.43722	2.43877	2.44036	2.44215	2.44381	2.44551	2.44734	2.44914	2.45072	2.45223	2.45366	2.45546	2.45734	2.45919	2.46048	2.46166	2.46285	2.4641	2.46522	2.46639	2.46783	2.46945	2.47091	2.47244	2.47394	2.47544	2.4768	2.47824	2.47959	2.48091	2.48218	2.48353	2.48481
NT13	train	BPE	2.34347	2.34683	2.35001	2.35215	2.35423	2.35694	2.35954	2.36207	2.36441	2.367	2.36972	2.3726	2.37451	2.37597	2.37734	2.37884	2.38045	2.3824	2.38425	2.38588	2.38757	2.38926	2.39084	2.39254	2.39409	2.39583	2.39759	2.39932	2.40047	2.40146	2.40259	2.40385	2.40522	2.40682	2.40853	2.41026	2.41175	2.41312	2.41441	2.41575	2.41703	2.41826	2.41951	2.42086	2.42211	2.42348	2.4249
NT12	train	BPE	2.55387	2.55735	2.56083	2.56307	2.56522	2.56792	2.57032	2.57259	2.57479	2.57731	2.57994	2.58302	2.58539	2.58694	2.5881	2.58926	2.59043	2.59186	2.59343	2.59494	2.59651	2.59843	2.60035	2.60205	2.60351	2.60502	2.60635	2.60754	2.6085	2.60962	2.61075	2.61208	2.61365	2.61522	2.61677	2.6182	2.61954	2.621	2.62256	2.62427	2.62588	2.62732	2.62883	2.63028	2.63146	2.63246	2.63367
NT11	train	BPE	2.34594	2.34966	2.35316	2.3554	2.35739	2.35996	2.36228	2.36443	2.36647	2.36898	2.37178	2.37487	2.37692	2.3784	2.3798	2.38144	2.38314	2.38513	2.38701	2.3886	2.3903	2.39208	2.39372	2.39548	2.39706	2.39886	2.40066	2.40232	2.40333	2.40407	2.40505	2.40627	2.40768	2.40928	2.4109	2.41248	2.41392	2.41536	2.41674	2.41807	2.41929	2.42053	2.42176	2.42303	2.4241	2.42517	2.42642
NT10	train	BPE	2.30469	2.30825	2.31158	2.31367	2.31572	2.31848	2.32101	2.32331	2.32535	2.3279	2.33073	2.33371	2.33561	2.33697	2.33831	2.33992	2.34156	2.34353	2.3454	2.34712	2.34892	2.35066	2.35229	2.35396	2.35542	2.35708	2.3587	2.36033	2.36132	2.36215	2.36324	2.36462	2.36606	2.36753	2.36901	2.37054	2.3719	2.37323	2.37438	2.37557	2.37679	2.37818	2.37944	2.38076	2.38216	2.38361	2.3851
CT85	train	MPE	2.42304	2.42652	2.42974	2.43182	2.43394	2.43688	2.43944	2.44166	2.44353	2.44568	2.44817	2.45096	2.45271	2.45392	2.45519	2.45696	2.45874	2.4608	2.46262	2.46432	2.46625	2.46816	2.46974	2.47126	2.47265	2.4743	2.47577	2.4773	2.47834	2.47939	2.48052	2.48171	2.48308	2.48465	2.48623	2.48771	2.48881	2.48998	2.49121	2.49253	2.49365	2.49475	2.49594	2.49723	2.49847	2.49981	2.50103
CT84	train	MPE	2.44717	2.45037	2.45359	2.45593	2.45783	2.46029	2.46277	2.46526	2.46752	2.46996	2.4723	2.47487	2.4765	2.4777	2.47877	2.48011	2.48169	2.48388	2.48597	2.48785	2.48977	2.49158	2.49317	2.49499	2.4967	2.49831	2.4996	2.50124	2.5025	2.50353	2.5048	2.50613	2.50741	2.50902	2.51063	2.51189	2.51295	2.51439	2.51579	2.51713	2.51828	2.5193	2.52014	2.52101	2.52194	2.52313	2.5245
CT83	train	MPE	2.32326	2.32686	2.33036	2.33264	2.33479	2.33752	2.34003	2.34229	2.34431	2.34691	2.34981	2.35287	2.35491	2.35638	2.35779	2.35945	2.36124	2.36326	2.36517	2.36696	2.36876	2.37055	2.3722	2.37378	2.37523	2.37695	2.3787	2.38037	2.38151	2.38255	2.38383	2.38537	2.38692	2.38839	2.38995	2.39156	2.39292	2.39422	2.39552	2.39692	2.39836	2.39981	2.40117	2.40253	2.40386	2.4052	2.40644
CT82	train	MPE	2.3361	2.33969	2.34308	2.34527	2.34753	2.35042	2.35301	2.35529	2.35737	2.35989	2.36266	2.36558	2.36757	2.36903	2.37051	2.37229	2.37411	2.37612	2.37799	2.37964	2.38136	2.38305	2.38473	2.38648	2.38816	2.39007	2.39187	2.39361	2.39474	2.39565	2.39681	2.39815	2.39961	2.40122	2.40297	2.40466	2.40614	2.40766	2.40905	2.41042	2.41174	2.41305	2.41427	2.4156	2.41689	2.41821	2.41961
CT80	train	MPE	2.35303	2.35655	2.35989	2.36206	2.36423	2.36704	2.36965	2.37204	2.37422	2.37687	2.37968	2.38272	2.38477	2.38627	2.38782	2.38958	2.39128	2.39321	2.39506	2.39661	2.39806	2.39961	2.40114	2.40282	2.40442	2.40622	2.40803	2.40993	2.41136	2.41249	2.41374	2.4152	2.41663	2.41805	2.41958	2.42113	2.42249	2.4239	2.42536	2.42691	2.42838	2.42987	2.43118	2.43248	2.43383	2.43519	2.43646
CT79	train	MPE	2.3701	2.37376	2.37705	2.37909	2.38112	2.38376	2.38611	2.3883	2.39047	2.39314	2.39603	2.39914	2.40126	2.40281	2.40427	2.40589	2.40754	2.40952	2.41145	2.4132	2.41497	2.41675	2.41839	2.42005	2.42158	2.42331	2.42507	2.42679	2.42802	2.42915	2.43045	2.43183	2.4333	2.4349	2.43653	2.43807	2.43944	2.44083	2.44218	2.44361	2.445	2.4464	2.44777	2.44921	2.45056	2.45189	2.45335
CT78	train	MPE	2.443	2.44663	2.45001	2.45217	2.4543	2.45708	2.45954	2.46181	2.46399	2.46664	2.46943	2.47236	2.47429	2.47576	2.4772	2.47883	2.48046	2.48252	2.48454	2.48639	2.48819	2.48993	2.49148	2.49313	2.49457	2.49624	2.49799	2.49976	2.50096	2.50207	2.50333	2.50475	2.5062	2.50782	2.50949	2.51122	2.51276	2.51421	2.51553	2.51685	2.51803	2.51924	2.5204	2.52173	2.52301	2.52444	2.52602
CT77	train	MPE	2.34201	2.34554	2.34886	2.35104	2.35316	2.35595	2.3585	2.36078	2.36291	2.36564	2.36862	2.37176	2.3738	2.3752	2.37642	2.37789	2.37935	2.38111	2.38293	2.38469	2.38661	2.38862	2.39047	2.3923	2.39388	2.39565	2.39734	2.39899	2.40008	2.40096	2.40204	2.40341	2.40493	2.40658	2.40826	2.40997	2.41147	2.41287	2.4142	2.4155	2.41673	2.41812	2.41946	2.42083	2.42214	2.42347	2.42482
CT76	train	MPE	2.41118	2.41486	2.41841	2.42074	2.42289	2.42555	2.42793	2.43023	2.43241	2.43502	2.43782	2.44086	2.44299	2.44461	2.44613	2.44794	2.4497	2.45171	2.45359	2.45529	2.45699	2.45866	2.46018	2.46178	2.46324	2.46504	2.46686	2.46862	2.46982	2.47092	2.47218	2.47357	2.47506	2.47668	2.47833	2.47999	2.48145	2.48276	2.484	2.48541	2.48687	2.48836	2.48979	2.49123	2.49264	2.49408	2.49536
CT75	train	MPE	2.32583	2.32937	2.33272	2.3349	2.33701	2.33973	2.34231	2.34467	2.34683	2.34946	2.35229	2.35538	2.35744	2.35892	2.36033	2.36199	2.36362	2.36549	2.36724	2.36886	2.37054	2.3723	2.37384	2.37539	2.37689	2.37871	2.38052	2.38235	2.38359	2.38474	2.38613	2.38765	2.38904	2.39051	2.39211	2.3938	2.39518	2.3965	2.39781	2.39929	2.40078	2.40223	2.40347	2.4048	2.40606	2.40734	2.40845
CT74	train	MPE	2.33863	2.34237	2.34586	2.34802	2.35006	2.35268	2.35514	2.35747	2.35959	2.36216	2.36502	2.3681	2.37011	2.37152	2.37291	2.37459	2.3763	2.37821	2.38003	2.38169	2.38339	2.38509	2.38669	2.38836	2.38992	2.39179	2.39364	2.3954	2.39663	2.39772	2.39897	2.40043	2.40181	2.40326	2.4048	2.40644	2.40792	2.40935	2.41074	2.4122	2.41363	2.41509	2.41639	2.4177	2.41889	2.42011	2.42136
CT73	train	MPE	2.35803	2.36138	2.3646	2.36668	2.36883	2.37173	2.37441	2.37687	2.37911	2.38168	2.38441	2.38735	2.38933	2.3908	2.39229	2.394	2.39558	2.3974	2.39912	2.40074	2.40243	2.40414	2.40577	2.40748	2.40908	2.41099	2.41285	2.41466	2.41595	2.41721	2.41851	2.41977	2.421	2.42237	2.42386	2.4255	2.427	2.42845	2.42987	2.43139	2.4328	2.43407	2.43522	2.43657	2.43792	2.43919	2.44049
CT69	train	MPE	2.31234	2.31589	2.31922	2.32131	2.32342	2.32619	2.32865	2.33101	2.33327	2.33594	2.33867	2.34157	2.34353	2.34501	2.34647	2.34804	2.34955	2.35147	2.35339	2.35507	2.35672	2.35847	2.36015	2.36192	2.36352	2.36532	2.367	2.36865	2.3698	2.37083	2.372	2.37333	2.37463	2.37607	2.37762	2.37916	2.38046	2.38184	2.38327	2.3848	2.38621	2.38758	2.38887	2.39029	2.39169	2.39305	2.39438
CT68	train	MPE	2.3627	2.36635	2.36962	2.3717	2.37373	2.37629	2.37853	2.38065	2.38264	2.38515	2.38799	2.39103	2.39312	2.39475	2.39628	2.39795	2.39957	2.40154	2.40334	2.40493	2.40653	2.40818	2.40981	2.41144	2.41291	2.41474	2.4166	2.41844	2.41963	2.42067	2.42193	2.42335	2.42473	2.42613	2.42766	2.42926	2.43063	2.4319	2.43309	2.43445	2.43581	2.4371	2.43825	2.43955	2.44083	2.44215	2.44349
CT67	train	MPE	2.31598	2.31937	2.32243	2.32435	2.32636	2.32914	2.33176	2.33412	2.33624	2.33883	2.34164	2.34461	2.3465	2.34791	2.34929	2.35091	2.35247	2.35425	2.35601	2.35769	2.35944	2.36118	2.36272	2.36424	2.36559	2.36723	2.36883	2.37055	2.3718	2.37291	2.37423	2.37569	2.37715	2.37872	2.3804	2.382	2.38335	2.38472	2.38597	2.38724	2.38848	2.38978	2.39105	2.39243	2.39371	2.39492	2.39617
CT65	train	MPE	2.31442	2.31794	2.32126	2.32347	2.32563	2.32841	2.33093	2.33327	2.33541	2.338	2.34072	2.34355	2.3454	2.34678	2.34807	2.3497	2.35142	2.35338	2.35524	2.35699	2.35875	2.36043	2.362	2.36358	2.36504	2.36682	2.36858	2.37028	2.37146	2.37249	2.37367	2.37497	2.37636	2.37786	2.37945	2.38101	2.38236	2.38373	2.38506	2.38642	2.38764	2.38893	2.39031	2.39181	2.39313	2.39439	2.39562
CT64	train	MPE	2.3371	2.34064	2.34399	2.34622	2.34845	2.35126	2.3538	2.35611	2.35823	2.36083	2.36369	2.36672	2.36866	2.37007	2.3715	2.37314	2.37472	2.37654	2.37831	2.37997	2.38164	2.38334	2.3849	2.38648	2.38798	2.38974	2.39145	2.39318	2.39442	2.39553	2.39685	2.39828	2.39966	2.40119	2.4027	2.40414	2.40535	2.40666	2.40803	2.4095	2.41082	2.41209	2.41329	2.4146	2.41578	2.41703	2.41826
CT62	train	MPE	2.37469	2.37825	2.3815	2.38356	2.38564	2.38845	2.39111	2.39354	2.39566	2.39818	2.40092	2.40382	2.40563	2.40695	2.40837	2.41004	2.41166	2.41353	2.41524	2.41683	2.41857	2.42033	2.42193	2.42357	2.42513	2.42698	2.42881	2.43066	2.43188	2.43291	2.43409	2.43532	2.43653	2.43785	2.43934	2.441	2.44256	2.4441	2.44547	2.44683	2.44803	2.44928	2.4505	2.45186	2.45319	2.45454	2.45592
CT61	train	MPE	2.29202	2.29551	2.29881	2.30087	2.30297	2.30568	2.30819	2.31046	2.31254	2.31506	2.31776	2.32066	2.32265	2.32424	2.32585	2.32762	2.32941	2.33137	2.33314	2.33465	2.33621	2.33785	2.3395	2.3412	2.34277	2.34463	2.34649	2.34827	2.34943	2.35046	2.35168	2.35307	2.35449	2.35595	2.35766	2.35943	2.36092	2.36236	2.36371	2.3651	2.3664	2.36767	2.36887	2.37013	2.37149	2.37286	2.37418
CT60	train	MPE	2.31515	2.31867	2.32196	2.32408	2.32612	2.3288	2.33123	2.33354	2.33571	2.33829	2.34093	2.34379	2.34564	2.347	2.34847	2.35028	2.35211	2.35415	2.35604	2.35768	2.35933	2.36097	2.36251	2.36411	2.36568	2.36755	2.36935	2.37103	2.37211	2.37306	2.3743	2.37576	2.37715	2.37856	2.38002	2.3816	2.38306	2.3844	2.38559	2.38693	2.38827	2.38959	2.3907	2.39182	2.39291	2.39419	2.39558
CT59	train	MPE	2.30828	2.31182	2.31516	2.31727	2.31934	2.32204	2.32449	2.32673	2.32877	2.33135	2.33416	2.3372	2.33924	2.34074	2.34223	2.34391	2.34551	2.34734	2.34917	2.35082	2.35245	2.35415	2.35568	2.35731	2.35885	2.3606	2.3623	2.36404	2.36527	2.36625	2.36737	2.36868	2.37	2.37148	2.37312	2.37468	2.37603	2.37743	2.37868	2.37998	2.38132	2.38269	2.384	2.38538	2.38669	2.38791	2.38912
CT58	train	MPE	2.33057	2.33404	2.33734	2.33951	2.34171	2.34459	2.34724	2.34968	2.35185	2.35438	2.35717	2.36008	2.36197	2.36337	2.36478	2.36643	2.36805	2.3699	2.37168	2.37337	2.37511	2.37679	2.37837	2.38006	2.38158	2.38333	2.38502	2.38665	2.38775	2.3887	2.38992	2.39144	2.39297	2.39462	2.39626	2.39788	2.39919	2.40042	2.40162	2.40292	2.40431	2.40574	2.40696	2.40826	2.40944	2.41065	2.41181
CT56	train	MPE	2.34096	2.34443	2.34765	2.34979	2.35192	2.35464	2.35716	2.35946	2.36152	2.36402	2.36679	2.36984	2.37183	2.37329	2.37475	2.37635	2.37786	2.37965	2.38132	2.38288	2.38461	2.3865	2.38822	2.38987	2.39139	2.39314	2.3948	2.39643	2.39748	2.39849	2.39976	2.40117	2.40257	2.40408	2.40564	2.40722	2.40857	2.4099	2.41117	2.41253	2.41385	2.41522	2.41657	2.41803	2.41935	2.42067	2.42191
CT55	train	MPE	2.3323	2.33594	2.33931	2.34135	2.34331	2.34599	2.34856	2.35102	2.35319	2.35563	2.35827	2.36123	2.36321	2.36459	2.36588	2.36751	2.36921	2.37116	2.3729	2.37441	2.37604	2.37784	2.37955	2.38128	2.38286	2.3847	2.38642	2.38807	2.3892	2.39019	2.39134	2.39269	2.39412	2.39567	2.39723	2.39879	2.40014	2.40151	2.40293	2.40444	2.40586	2.4073	2.40863	2.41001	2.41129	2.41259	2.41377
CT54	train	MPE	2.34225	2.34577	2.34911	2.35131	2.35345	2.35614	2.35856	2.36079	2.36283	2.36531	2.36793	2.37084	2.37285	2.37442	2.37602	2.37783	2.37959	2.38153	2.38333	2.38491	2.38634	2.38783	2.38933	2.39096	2.39253	2.3944	2.39621	2.39795	2.39914	2.40024	2.4014	2.40273	2.40413	2.40563	2.40725	2.40882	2.41009	2.41134	2.41256	2.41394	2.4152	2.4164	2.41759	2.41892	2.42024	2.42153	2.42283
CT53	train	MPE	2.3112	2.3147	2.31794	2.32011	2.32227	2.32507	2.32759	2.32984	2.33191	2.33447	2.33714	2.34001	2.34195	2.34341	2.34479	2.34648	2.34821	2.35021	2.35209	2.35376	2.35538	2.35708	2.35863	2.36012	2.3615	2.36328	2.3651	2.36697	2.36822	2.36929	2.37047	2.37183	2.3731	2.37442	2.37586	2.37737	2.37871	2.37999	2.3812	2.38262	2.38399	2.3854	2.38666	2.38794	2.38919	2.39054	2.39179
CT49	train	MPE	2.33199	2.33542	2.33869	2.34083	2.34292	2.34569	2.34831	2.35064	2.35279	2.35542	2.35825	2.36119	2.36311	2.3645	2.36595	2.36763	2.36929	2.37122	2.37307	2.37486	2.37673	2.37853	2.38019	2.38197	2.38366	2.38546	2.38721	2.38899	2.39025	2.39142	2.39272	2.39403	2.39534	2.39685	2.39845	2.40001	2.40145	2.40298	2.40446	2.40601	2.40743	2.40879	2.41007	2.41144	2.41276	2.4141	2.41548
CT48	train	MPE	2.42384	2.42769	2.43129	2.43349	2.43537	2.43794	2.44043	2.44277	2.44492	2.44752	2.45028	2.45307	2.45469	2.45594	2.45739	2.45895	2.46051	2.46223	2.4639	2.4655	2.46729	2.46907	2.47056	2.4723	2.47404	2.47574	2.47727	2.47861	2.47968	2.48075	2.48209	2.48353	2.4848	2.48629	2.4878	2.48922	2.49032	2.49136	2.49245	2.49357	2.49449	2.49549	2.49656	2.49787	2.4992	2.50074	2.50238
CT47	train	MPE	2.34125	2.34497	2.3484	2.35058	2.35274	2.35547	2.35804	2.3604	2.36245	2.36492	2.36775	2.37077	2.37274	2.37421	2.37574	2.37752	2.37931	2.38133	2.38318	2.38484	2.38659	2.38832	2.38991	2.3916	2.39317	2.395	2.39693	2.39881	2.40002	2.40115	2.40254	2.40403	2.40545	2.40698	2.40858	2.41024	2.41169	2.41303	2.41433	2.4158	2.41722	2.41867	2.42004	2.42142	2.4228	2.42421	2.42548
CT46	train	MPE	2.42278	2.4261	2.42924	2.43126	2.43344	2.43652	2.43913	2.44121	2.44299	2.44526	2.44805	2.45103	2.45294	2.45439	2.45586	2.45739	2.45881	2.46053	2.4621	2.46349	2.46514	2.46695	2.46863	2.47044	2.47213	2.4738	2.47552	2.47721	2.47823	2.47896	2.4799	2.48142	2.48279	2.48424	2.48594	2.48742	2.48865	2.48992	2.49114	2.49224	2.49338	2.49474	2.49594	2.49726	2.49849	2.49967	2.50079
CT45	train	MPE	2.41166	2.41499	2.4183	2.42065	2.42275	2.42525	2.42742	2.42942	2.43161	2.43437	2.43716	2.44027	2.4425	2.44382	2.44488	2.44619	2.44744	2.44907	2.45095	2.45274	2.4545	2.45649	2.45818	2.45954	2.46079	2.46209	2.46331	2.46472	2.46577	2.46681	2.46816	2.46951	2.47082	2.47253	2.47449	2.47637	2.47803	2.47973	2.48114	2.48261	2.4838	2.48465	2.48549	2.48645	2.48741	2.48829	2.48922
CT43	train	MPE	2.38078	2.38396	2.38701	2.38917	2.39121	2.39368	2.39628	2.39903	2.40147	2.40403	2.40654	2.40913	2.41067	2.41168	2.41273	2.41432	2.41627	2.4186	2.42057	2.4221	2.42361	2.42505	2.42614	2.42737	2.42885	2.43083	2.43249	2.43393	2.43481	2.43569	2.43684	2.43813	2.43932	2.44072	2.44231	2.44382	2.44489	2.44588	2.44705	2.44851	2.44995	2.45135	2.45257	2.45396	2.45532	2.45666	2.45805
CT42	train	MPE	2.40568	2.40892	2.41211	2.41446	2.41666	2.41934	2.4219	2.42439	2.42651	2.42876	2.43106	2.43362	2.43544	2.43698	2.43842	2.44014	2.44186	2.44386	2.44559	2.44692	2.44831	2.44975	2.45117	2.45275	2.45436	2.45626	2.45792	2.45959	2.4609	2.46198	2.46322	2.46449	2.46573	2.46715	2.46865	2.47016	2.47133	2.47266	2.47412	2.47559	2.47668	2.47779	2.47899	2.48026	2.48149	2.48278	2.48399
CT40	train	MPE	2.40031	2.4033	2.40611	2.408	2.41018	2.41328	2.41628	2.41882	2.42086	2.42329	2.42585	2.42833	2.43004	2.43145	2.43293	2.43485	2.43671	2.43843	2.44019	2.44197	2.44354	2.44488	2.44633	2.44808	2.44968	2.4515	2.45309	2.45448	2.45591	2.45729	2.45837	2.45953	2.46078	2.46228	2.46374	2.46485	2.46569	2.4668	2.46811	2.4695	2.47068	2.47199	2.47327	2.47488	2.47637	2.47773	2.47915
CT39	train	MPE	2.41664	2.4204	2.42375	2.42546	2.42705	2.42965	2.43208	2.43415	2.43604	2.43833	2.44102	2.44407	2.44622	2.44767	2.44953	2.45199	2.45423	2.45612	2.45742	2.45863	2.46001	2.46158	2.46297	2.46448	2.46616	2.46796	2.46975	2.4716	2.47276	2.47361	2.47475	2.47623	2.47752	2.47889	2.48019	2.48137	2.48271	2.48422	2.48547	2.48666	2.48794	2.48926	2.49061	2.49203	2.49335	2.49457	2.4958
CT37	train	MPE	2.44539	2.44863	2.45201	2.45419	2.45631	2.45908	2.46176	2.46421	2.46644	2.46884	2.4713	2.47397	2.47562	2.47687	2.47848	2.48036	2.48224	2.48437	2.48619	2.48784	2.48959	2.49103	2.49201	2.49317	2.49457	2.49613	2.49753	2.49929	2.50109	2.50303	2.50484	2.50626	2.5073	2.5083	2.50956	2.51069	2.51155	2.51284	2.51443	2.51593	2.51724	2.5185	2.51964	2.52085	2.52217	2.52354	2.52461
NT7	test	BPE	2.39148	2.39498	2.39831	2.40042	2.40239	2.40506	2.40754	2.40992	2.41212	2.41467	2.41738	2.42024	2.42217	2.42351	2.42479	2.42639	2.428	2.42997	2.43187	2.4336	2.43545	2.43732	2.43899	2.44059	2.44199	2.44372	2.44538	2.44701	2.44817	2.44923	2.45047	2.45195	2.45327	2.45458	2.45594	2.45742	2.45863	2.45981	2.46111	2.4625	2.46383	2.46527	2.46647	2.4678	2.46908	2.47037	2.47161
NT6	test	BPE	2.32315	2.32662	2.32993	2.33211	2.33418	2.33685	2.33931	2.34161	2.34373	2.34637	2.34916	2.35218	2.35422	2.35569	2.35699	2.35847	2.35995	2.36176	2.36345	2.36504	2.36677	2.36861	2.37038	2.37211	2.37364	2.37542	2.37709	2.37871	2.37972	2.38063	2.38188	2.38334	2.38478	2.3862	2.38761	2.38907	2.39036	2.39169	2.39294	2.39429	2.39575	2.39716	2.39838	2.39959	2.40075	2.40196	2.40316
NT34	test	BPE	2.48082	2.48409	2.4874	2.48946	2.49199	2.49528	2.49815	2.50062	2.50282	2.50525	2.50778	2.51072	2.51255	2.51331	2.51428	2.51563	2.51695	2.51868	2.52036	2.52187	2.52375	2.52592	2.52803	2.53002	2.53178	2.53378	2.53553	2.53705	2.53781	2.53827	2.53916	2.54066	2.5422	2.54369	2.54517	2.54697	2.54845	2.54958	2.55061	2.5516	2.55253	2.55365	2.55444	2.55522	2.55646	2.55811	2.55986
NT32	test	BPE	2.4119	2.41559	2.419	2.42118	2.42323	2.42585	2.42829	2.43054	2.43256	2.43516	2.43803	2.44098	2.44296	2.4444	2.44575	2.44725	2.44883	2.45075	2.4526	2.45428	2.45585	2.45741	2.45898	2.46064	2.46217	2.46392	2.46576	2.46764	2.46892	2.46997	2.47111	2.4725	2.47392	2.47544	2.47699	2.47853	2.4799	2.48128	2.48261	2.48401	2.4852	2.4864	2.48754	2.48871	2.48985	2.49109	2.49239
NT31	test	BPE	2.41756	2.42122	2.42453	2.42665	2.42864	2.43113	2.43342	2.43554	2.43749	2.44005	2.44287	2.44591	2.44788	2.4494	2.45086	2.4525	2.45414	2.45595	2.45769	2.45933	2.46091	2.46264	2.46427	2.4659	2.46738	2.46911	2.47075	2.47231	2.47345	2.47447	2.47563	2.47706	2.47854	2.48007	2.48168	2.48319	2.48451	2.48592	2.48732	2.48873	2.49001	2.49126	2.49246	2.49377	2.49499	2.49613	2.49736
NT29	test	BPE	2.4489	2.45267	2.45615	2.45826	2.46012	2.46265	2.46513	2.46744	2.46961	2.47236	2.47545	2.47867	2.48077	2.48216	2.48347	2.48518	2.4868	2.48857	2.49023	2.49175	2.49349	2.49534	2.497	2.49864	2.50011	2.50198	2.5037	2.50533	2.50643	2.50746	2.50886	2.5104	2.51181	2.5134	2.51508	2.51677	2.51822	2.51958	2.52088	2.52229	2.52361	2.52489	2.52603	2.52732	2.52856	2.52984	2.5311
NT25	test	BPE	2.33894	2.34249	2.34591	2.34816	2.35029	2.35303	2.35551	2.35778	2.35992	2.36257	2.36531	2.36829	2.37025	2.37168	2.373	2.37451	2.37616	2.37816	2.38004	2.38174	2.38342	2.38514	2.38668	2.38831	2.3898	2.39147	2.39321	2.39497	2.39613	2.39722	2.39847	2.39992	2.40135	2.40288	2.40444	2.40594	2.40727	2.40857	2.4098	2.41125	2.41265	2.41402	2.4153	2.41669	2.41803	2.41935	2.42059
NT23	test	BPE	2.34154	2.34506	2.3484	2.35056	2.35274	2.35549	2.35797	2.36023	2.36228	2.3648	2.36755	2.37049	2.37237	2.37374	2.37516	2.37684	2.37848	2.38038	2.38218	2.38387	2.38557	2.38726	2.38886	2.39059	2.39218	2.39395	2.39556	2.39713	2.39819	2.39918	2.40031	2.40172	2.40327	2.40494	2.40656	2.40804	2.40932	2.4106	2.41184	2.4132	2.41451	2.41586	2.41715	2.4185	2.41966	2.42086	2.42211
NT22	test	BPE	2.37207	2.37569	2.37908	2.38129	2.3835	2.38624	2.38866	2.39088	2.39304	2.3957	2.39853	2.40147	2.40347	2.40499	2.40643	2.40798	2.40955	2.41152	2.4135	2.41516	2.41675	2.41839	2.41994	2.42151	2.42286	2.42443	2.42608	2.4279	2.42926	2.43044	2.43176	2.43314	2.43443	2.4358	2.43727	2.43881	2.44025	2.44174	2.44311	2.44454	2.44575	2.44683	2.44787	2.4491	2.45044	2.4519	2.4533
CT81	test	MPE	2.37549	2.37906	2.38248	2.38475	2.38704	2.38999	2.39261	2.39489	2.39689	2.39934	2.40199	2.40481	2.40668	2.40807	2.40946	2.4112	2.41307	2.41514	2.41714	2.41911	2.42108	2.42299	2.42475	2.42649	2.42801	2.42977	2.43141	2.43294	2.43405	2.43511	2.43638	2.43783	2.43931	2.44093	2.44275	2.4445	2.44589	2.44724	2.44861	2.45006	2.45136	2.45266	2.4539	2.45528	2.45676	2.45817	2.45939
CT72	test	MPE	2.29446	2.2981	2.30153	2.3037	2.30577	2.30849	2.31098	2.31323	2.31523	2.31779	2.32064	2.32373	2.32578	2.32727	2.32868	2.33029	2.33189	2.33374	2.33549	2.3372	2.33899	2.34079	2.34245	2.34413	2.34562	2.34733	2.34907	2.35082	2.35207	2.35328	2.35465	2.35613	2.35757	2.35901	2.36047	2.36196	2.36328	2.36456	2.36579	2.36717	2.36855	2.36989	2.37119	2.37259	2.37398	2.37544	2.37678
CT71	test	MPE	2.36447	2.36805	2.37152	2.37381	2.376	2.37872	2.38113	2.38336	2.38544	2.38804	2.3909	2.39392	2.39593	2.39737	2.39874	2.40044	2.40213	2.40413	2.40614	2.40794	2.40965	2.41131	2.41288	2.41452	2.4161	2.41795	2.41966	2.42134	2.42255	2.42364	2.42497	2.42652	2.42806	2.42969	2.43135	2.43281	2.43396	2.43515	2.43633	2.43767	2.43895	2.4402	2.44137	2.44274	2.44405	2.4453	2.44654
CT70	test	MPE	2.32844	2.33194	2.33515	2.33714	2.33907	2.34173	2.34435	2.34683	2.34898	2.35161	2.3545	2.35751	2.35953	2.36097	2.36236	2.364	2.36566	2.36766	2.3695	2.37114	2.37288	2.3747	2.37633	2.37794	2.37947	2.38129	2.38305	2.38481	2.38606	2.38719	2.38857	2.39007	2.39148	2.39295	2.39446	2.39597	2.39726	2.39858	2.39988	2.40131	2.40275	2.40419	2.40556	2.407	2.40837	2.40968	2.41093
CT57	test	MPE	2.3531	2.35666	2.36003	2.36224	2.36429	2.36689	2.36924	2.37141	2.3734	2.37589	2.37868	2.38165	2.38358	2.38505	2.38648	2.3881	2.38973	2.39168	2.39352	2.39518	2.39688	2.39861	2.40018	2.40187	2.40336	2.40503	2.40658	2.40818	2.40935	2.41039	2.4116	2.41304	2.41449	2.41603	2.41756	2.41898	2.42017	2.42149	2.42283	2.42423	2.4255	2.42684	2.42812	2.42946	2.43085	2.43228	2.43372
CT52	test	MPE	2.33979	2.34322	2.34645	2.34865	2.35086	2.35363	2.35615	2.35846	2.36048	2.36291	2.36566	2.36862	2.37049	2.37184	2.37325	2.37491	2.37658	2.3785	2.38034	2.38201	2.3837	2.38535	2.38682	2.38837	2.38997	2.39183	2.39351	2.3951	2.39622	2.39723	2.39844	2.39987	2.40134	2.40288	2.40447	2.40599	2.40715	2.40827	2.4094	2.41068	2.41193	2.4133	2.41461	2.41604	2.41755	2.41915	2.42069
CT51	test	MPE	2.40183	2.40554	2.40892	2.4111	2.41321	2.41583	2.41828	2.42051	2.42252	2.42502	2.42776	2.43068	2.43263	2.43418	2.43572	2.43745	2.43917	2.44116	2.443	2.44452	2.44604	2.4477	2.44941	2.4512	2.45281	2.45469	2.45654	2.45831	2.45941	2.46033	2.46154	2.46301	2.46453	2.46599	2.46744	2.46896	2.47028	2.47157	2.47277	2.47416	2.47554	2.47698	2.47837	2.47981	2.48115	2.48252	2.48385
CT50	test	MPE	2.33755	2.34102	2.34429	2.34639	2.34839	2.35107	2.35356	2.35587	2.35802	2.36068	2.36349	2.36644	2.36835	2.36964	2.37087	2.37236	2.37389	2.37578	2.37774	2.37965	2.38163	2.38353	2.38517	2.38671	2.38803	2.3896	2.39115	2.39274	2.39386	2.39497	2.39638	2.3979	2.39932	2.40081	2.40239	2.40402	2.40537	2.40665	2.40787	2.40922	2.41053	2.41181	2.41302	2.41437	2.41576	2.4172	2.4185
CT44	test	MPE	2.39457	2.39817	2.40135	2.40352	2.40582	2.40862	2.41111	2.41327	2.41515	2.41767	2.42037	2.42305	2.4248	2.42633	2.42805	2.43004	2.43162	2.43322	2.43469	2.43622	2.43767	2.43907	2.44063	2.44262	2.44452	2.44656	2.44816	2.44963	2.45061	2.4514	2.45228	2.45349	2.455	2.45674	2.4583	2.45979	2.46116	2.46248	2.46355	2.4645	2.46558	2.46706	2.46865	2.4701	2.47145	2.47291	2.47432
CT41	test	MPE	2.41188	2.41558	2.41925	2.42175	2.4242	2.42695	2.42895	2.43073	2.43262	2.43514	2.43794	2.44076	2.44265	2.44413	2.44569	2.44709	2.44804	2.44955	2.45151	2.45334	2.4551	2.45681	2.45822	2.45974	2.46126	2.463	2.46469	2.46666	2.46817	2.46925	2.47028	2.47143	2.47247	2.47351	2.47478	2.47625	2.47761	2.47922	2.4805	2.48154	2.48246	2.48353	2.48483	2.48627	2.48783	2.4893	2.49081
CT38	test	MPE	2.47894	2.48245	2.48604	2.48839	2.4905	2.49329	2.49586	2.49787	2.49968	2.50192	2.50427	2.50699	2.50893	2.51027	2.51139	2.51292	2.51486	2.51676	2.51855	2.52034	2.52203	2.52397	2.52601	2.52787	2.5292	2.53053	2.5321	2.53366	2.53486	2.53579	2.53667	2.53804	2.53965	2.54099	2.542	2.54315	2.54439	2.54582	2.54749	2.54932	2.55097	2.55299	2.55458	2.5556	2.55633	2.55726	2.55811
a: This cohort was randomly split into a train set of 62 cases (36 MPE and 26 BPE) and test set of 20 cases (11 MPE and 9 BPE) using “sample” function in R.
b: Malignant pleural effusions (MPE); benign pleural effusion (BPE).
c: The absorbance in different wave numbers.
[truncated: 1,500 more columns]
